# Supplementary material for: Microbial Consortiums of Hydrogenotrophic Methanogenic Mixed Cultures in Lab-Scale Ex-Situ Biogas Upgrading Systems under Different Conditions of Temperature, pH and CO
Source: Microorganisms. 2020 May 21;8(5):772. doi: 10.3390/microorganisms8050772 (PMC7285331; doi:10.3390/microorganisms8050772)
Supplement: Supplementary file 1 [file microorganisms-08-00772-s001.zip]

Archive with 4 entries (3 files):
- Manuscript-supplementary/
- Manuscript-supplementary/Supplementary File S1. Acclimations of hydrogenotrophic methanogenic mixed cultures..docx
- Manuscript-supplementary/Supplementary Table S3. Relative abundance (%) of all detected archaeal genera in the mixed cultures..docx
- Manuscript-supplementary/Supplementary Table S4. Relative abundance (%) of all detected bacterial genera in the mixed cultures..docx
